# Supplementary material for: Rad52 prevents excessive replication fork reversal and protects from nascent strand degradation
Source: Nat Commun. 2019 Mar 29;10:1412. doi: 10.1038/s41467-019-09196-9 (PMC6441034; doi:10.1038/s41467-019-09196-9)
Supplement: Supplementary file 4 — Source data [file 41467_2019_9196_MOESM4_ESM.xlsx]

## Sheet: FIG 1A
FIG. 1A WB
							α-RAD52
										α-LAMIN B1

## Sheet: FIG. 1B
FIG.1B Nascent ssDNA analysis
		MRC5 WT UNTR	MRC5 WT RAD52i UNTR	MRC5 shRAD52 UNTR	MRC5 WT HU 2h	MRC5 WT RAD52i HU 2h	MRC5 shRAD52 HU 2h	MRC5 WT HU 4h	MRC5 WT RAD52i HU 4h	MRC5 shRAD52 HU 4h	MRC5 WT HU 6h	MRC5 WT RAD52i HU 6h	MRC5 shRAD52 HU 6h
		0	36341	26986	0	47014	13867	22631	166664	22154	287306	159460	12244
		0	30996	0	0	72248	4712	206	75776	10138	0	51742	103830
		0	8384	0	0	92950	13084	16317	91637	45217	7423	45622	14381
		0	16971	0	0	70692	6021	14500	61719	23274	161515	31058	58996
		0	0	0	0	41023	29724	30	29165	18135	132914	29183	39884
		0	0	0	0	49645	11252	35841	16912	11499	65381	15069	0
		0	0	0	0	0	0	32286	21490	18580	37252	0	0
		0	0	176169	0	0	0	17379	30591	2567	35218	0	0
		0	0	28867	0	0	18856	0	4054	1156	0	0	0
		0	0	107123	0	0	2670	0	5158	1891	0	0	0
		0	0	578	0	0	6917	0	0	1428	0	0	0
		0	0	0	0	0	28086	0	0	0	0	0	0
		0	0	0	0	0	17550	0	0	0	0	0	0
		0	0	0	0	0	18	0	0	0	0	0	0
		0	0	0	0	0	0	0	0	0	0	0	0
		0	0	0	0	0	101438	0	0	0	0	0	0
		0	0	0	0	0	54790	0	0	0	0	0	0
		0	0	0	0	0	63916	0	0	0	0	0	0
		0	0	2584	0	0	125301	0	0	0	0	0	0
		0	0	19001	0	0	25219	0	0	0	197193	0	0
		0	0	13486	0	0	89458	0	0	0	7840	0	0
		0	0	21375	1996	0	89458	0	0	0	58812	0	0
		0	0	60438	1213	0	150977	0	0	0	435895	0	0
		0	0	8489	772	0	12419	0	0	0	120769	0	0
		0	0	114030	0	0	0	0	0	0	369008	0	0
		0	26755	25584	0	0	0	0	0	0	298980	0	0
		0	2169	849	0	0	0	0	0	0	36035	0	23921
		0	7610	2073	0	0	0	0	0	0	43458	9505	50207
		0	24153	0	0	0	0	0	62929	0	3843	9505	11287
		0	60451	0	0	0	15374	0	29128	0	25178	9505	0
		0	50090	0	0	0	12228	0	2916	0	4196	17778	0
		0	11163	0	0	0	20145	0	229649	0	143549	12513	0
		0	6944	0	0	0	66863	0	84986	0	18810	15683	0
		0	6792	0	0	0	77508	0	166130	0	3210	13834	0
		0	7414	0	0	0	0	0	427291	0	3925	5745	0
		0	4800	0	0	0	0	0	2375	0	100163	0	0
		0	7479	0	0	0	0	0	0	0	32434	0	0
		0	1424	0	0	0	0	0	0	0	2231	0	0
		0	1860	0	0	0	0	0	0	0	208830	0	0
		0	6371	0	0	0	1427	0	0	0	0	0	0
		0	3955	175668	0	0	1427	0	0	48263	0	0	0
		0	2264	0	0	0	52263	0	0	121113	0	0	0
		0	1168	0	0	0	77781	0	0	92650	0	0	0
		0	2344	0	0	0	93094	0	0	3503	0	0	0
		0	1239	0	0	0	0	0	0	97532	0	0	0
		0	0	0	0	0	0	0	0	15046	0	0	0
		0	0	0	0	0	0	0	0	10208	0	0	0
		0	0	0	0	0	0	0	0	98538	0	0	236806
		0	0	0	428	0	0	0	0	83214	0	0	9349
		0	0	0	2085	0	0	0	0	8899	0	0	90651
		0	0	0	1388	0	0	0	0	50070	0	0	38893
		0	0	21849	0	0	0	0	0	63275	0	0	75792
		0	0	23541	0	0	137973	27560	0	13193	0	0	0
		0	0	27670	0	0	28392	12084	0	11203	0	0	0
		0	0	7352	0	0	61228	16553	0	903	0	0	0
		0	0	10079	0	0	82883	339	0	2311	0	0	0
		0	0	17620	0	0	25342	5538	0	13016	0	31959	0
		0	0	1717	0	0	10	5538	0	0	0	0	0
		0	0	3044	0	34064	73069	5538	0	0	0	0	0
		0	0	9303	0	10487	336	5538	0	0	0	0	0
		0	0	7149	0	177793	336	5538	0	0	0	0	0
		0	0	6321	0	140514	15479	58994	76388	0	0	0	0
		0	0	9530	0	6411	115	0	24029	0	126876	0	0
		0	0	11475	0	5783	111097	0	258009	0	65304	0	0
		0	0	8760	0	6903	1775	0	249553	0	14515	0	0
		0	0	30954	0	63125	76984	0	51218	0	50212	0	0
		0	0	0	1861	9906	183938	0	30094	0	70135	0	0
		0	0	0	5041	0	16566	0	6579	0	22302	0	0
		0	0	0	0	0	318	0	19287	0	24247	0	0
		0	0	0	0	0	95497	0	0	0	3066	0	0
		0	0	0	0	0	7182	0	0	0	16064	0	0
		0	0	0	0	0	30927	0	0	0	43658	0	0
		0	0	0	0	0	0	0	0	0	300584	0	0
		0	0	0	0	0	0	0	0	0	21379	0	5159
		0	0	0	0	0	0	0	0	0	15458	0	0
		0	0	0	0	0	0	0	0	0	50331	0	0
		0	0	0	0	0	0	0	0	0	43093	0	1453
		0	5060	0	0	0	0	0	0	0	72858	0	0
		0	1512	0	0	0	46150	0	0	0	2	0	0
		0	8959	0	0	0	72833	0	0	0	2	0	0
		0	41679	0	0	0	0	0	0	0	2	0	0
		0	3479	0	0	0	0	0	0	0	2	0	0
		0	10760	90973	0	0	0	0	0	0	2	0	149865
		0	983	1056	0	0	0	0	0	14764	2	0	104341
		0	125535	33550	0	0	0	0	0	18518	2	0	68278
		0	8282	151989	0	0	0	0	0	5464	2	0	0
		0	1956	0	0	0	0	0	0	18587	2	0	0
		0	1829	0	0	0	0	0	0	168656	2	0	0
		0	1843	0	0	0	0	0	0	151897	2	0	0
		0	1975	0	0	0	0	0	0	84162	2	0	0
		0	0	0	0	0	0	4803	0	71932	2	0	0
		0	0	0	0	11597	0	9891	0	283107	2	0	0
		0	0	0	0	11597	0	5410	0	57118	2	0	14864
		0	0	5242	0	107336	0	0	0	14349	2	0	56420
		0	0	27872	0	36119	0	0	0	16452	29500	0	24838
		0	0	73772	0	51156	0	0	0	6993	18672	0	0
		0	0	25597	0	139207	0	0	0	18624	65088	0	0
		0	0	0	0	126844	0	0	0	19261	215054	0	0
		0	0	0	0	35046	0	75	0	4973	6069	0	0
		0	0	0	0	2225	0	0	0	50679	22988	0	0
		0	0	0	0	1856	0	0	0	0	15887	0	4047
		0	0	0	0	0	0	14499	0	0	67542	0	11666
		0	0	0	0	0	0	63378	28197	0	9919	0	40895
		0	0	0	0	0	0	42947	51283	0	55088	0	93261
		0	0	0	0	0	0	136908	21181	0	34735	0	70724
		0	0	0	0	0	0	15231	99933	0	6383	0	573
		0	0	0	776	0	0	20833	34631	0	0	0	38290
		0	4961	14694	0	0	0	0	19919	0	44513	0	0
		0	4036	5387	0	0	0	0	53936	0	31164	0	0
		0	8617	8985	0	0	0	0	53936	0	25022	0	0
		0	121749	4765	0	0	0	0	54158	0	2813	0	0
		0	12521	4051	0	0	0	0	0	0	0	40624	0
		0	2595	3574	0	0	85	0	0	0	4815	93726	0
		0	754	1560	0	0	17827	0	0	124622	47973	35698	0
		0	0	0	0	0	40066	0	0	32751	183562	5249	0
		0	0	0	0	22035	12445	0	0	58571	0	0	34422
		0	0	0	0	165198	29564	0	0	40766	0	0	5359
		0	0	0	0	6354	51666	0	0	13869	0	0	119633
		0	0	0	0	57944	3874	0	0	48074	0	0	39260
		0	0	0	0	32515	3825	0	0	38378	0	0	26516
		0	0	0	0	139772	11735	0	0	16805	0	0	0
		0	0	0	0	5052	3027	0	0	70225	0	0	0
		0	0	0	0	181473	46040	0	0	13595	0	0	0
		0	0	0	0	206206	8073	0	0	41968	0	0	0
		0	0	0	0	68767	47058	0	0	70346	0	68881	0
		0	0	0	0	128950	1965	0	0	6278	0	78421	0
		0	0	0	0	108225	0	0	0	125763	0	27651	0
		0	0	0	0	85881	0	0	0	0	0	0	0
		0	0	0	0	24175	0	0	0	0	0	0	0
		0	0	0	0	117465	0	0	0	0	0	0	0
		0	0	0	0	118080	0	0	0	0	0	0	0
		0	0	0	0	195113	0	8	0	0	0	0	0
		0	0	0	0	107557	0	8	0	0	0	0	0
		0	0	0	3535	112982	0	8	0	0	43346	0	0
		0	0	0	3989	177162	0	8	0	0	62150	0	0
		0	0	0	6	84704	0	8	67013	0	40614	0	0
		0	0	0	0	0	0	8	94226	0	0	0	0
		0	0	0	0	0	0	8	145351	0	0	44205	0
		0	0	0	0	0	0	8	146949	0	0	44932	0
		0	0	0	0	0	0	8	28880	0	0	0	0
		0	0	0	0	0	0	8	71671	0	0	0	0
		0	0	0	0	0	0	8	108210	0	0	0	0
		0	0	0	0	0	7795	8	90570	0	0	0	0
		0	0	0	0	0	21692	8	100533	17583	0	0	0
		0	0	9194	0	0	6101	8	0	26354	0	0	0
		0	0	0	0	0	2991	8	0	13130	0	0	0
		0	0	0	0	0	13806	8	0	4753	0	0	0
		0	0	0	0	0	23534	8	0	273030	0	0	0
		0	0	0	0	22596	19581	8	0	43223	0	0	0
		0	0	0	0	5669	35242	8	147950	32007	0	0	0
		0	0	0	0	44357	28668	8	29880	42598	0	0	0
		0	7924	0	0	45631	28049	8	72681	25194	0	30300	0
		0	1332	0	0	188849	10701	8	114210	269481	0	21989	0
		0	123929	0	0	36804	25387	8	91231	186621	0	13199	0
		0	19484	0	4352	162951	18013	8	0	57295	0	61906	0
		0	3175	0	2692	3500	0	8	0	38423	0	13214	0
		0	782	0	3695	2228	0	8	0	32276	0	0	0
		0	5664	0	1655	4570	0	8	0	43372	578	0	0
		0	2293	0	2461	0	0	8	0	53606	578	0	0
		0	2225	0	0	0	0	8	0	29926	308621	0	0
		0	2310	0	0	0	0	8	0	0	108728	0	0
		0	5056	0	0	0	0	8	0	0	11919	0	0
		0	3102	0	0	0	0	8	0	0	183596	0	0
		0	0	0	0	0	0	8	0	0	2961	34247	0
		0	0	0	0	0	0	8	0	0	73688	49654	0
		0	0	0	0	0	0	8	0	0	166434	0	0
		0	0	0	0	0	0	8	0	0	88100	0	0
		0	0	0	0	0	0	8	0	0	48506	0	0
		0	0	0	0	0	0	8	0	0	38982	0	0
		0	0	0	0	0	0	8	0	0	0	0	0
		0	0	0	0	0	0	8	0	0	0	0	0
		0	0	0	0	0	0	8	0	0	0	0	0
		0	0	0	0	0	0	8	0	0	0	0	0
		0	0	0	0	0	0	8	0	0	0	0	0
		0	0	0	0	0	0	8	0	0	0	0	0
		0	0	0	0	0	0	8	0	0	0	33716	0
		0	0	0	0	0	0	8	0	0	0	31008	0
		0	0	0	0	0	0	8	0	0	0	18132	0
		0	0	0	0	0	0	8	0	0	0	269650	0
		0	0	0	0	0	0	8	30440	0	0	51443	0
		0	0	0	0	0	0	8	102056	36790	0	30623	0
		0	0	0	0	0	0	8	53056	24279	0	86437	0
		0	0	0	0	0	0	8	17734	49587	0	32286	0
		0	0	0	0	0	0	8	132477	458369	0	18231	0

## Sheet: FIG. 1C
FIG. 1C WB
										α-RAD52
										α-FLAG
										α-LAMIN B1

## Sheet: FIG. 1D
FIG. 1D Nascent ssDNA analysis
		MRC5 shRAD52+ pFLAG empty HU 2h	MRC5 shRAD52+pFLAG-RAD52 HU 2h	MRC5 shRAD52+ pFLAG empty HU 4h	MRC5 shRAD52+pFLAG-RAD52 HU 4h	MRC5 shRAD52+ pFLAG empty HU 6h	MRC5 shRAD52+pFLAG-RAD52 HU 6h
		4246	5	351963	5	0	0
		25	74	209886	74	15203	0
		4347	123300	425779	123300	280225	713100
		0	54381	946707	54381	0	23190
		0	24	386372	24	0	0
		0	13	341654	13	3858	10721
		0	179	343451	179	0	13500
		0	132	212995	132	0
		0	32880	234281	32880	1114	90
		141	21158	231208	21158	3254	18937
		0	41	170537	41	667548	82000
		0	0	114058	160440	0	47000
		198	0	121588	1760	0	1950
		0	0	220769	179	0	80
		400	0	525877	13605	2056	0
		0	0	306419	17876	0
		0	0	189963	177751	29135	41293
		0	0	382717	136165	590000	14500
		0	0	352757	55582	0	0
		12	0	209597	111024	0	0
		7946	0	331730	85	0	0
		27	0	164658	318	158	3
		900	1	629131	1	733	146751
		134	372	589138	372	17800	36282
		1790	2422	288941	2422	0	74143
		11	347	252316	347	0	0
		848	10	185828	10	0	5
		18	0	177836	0	1	115031
		9	0	245165	0	0	0
		21	0	187245	0	0	0
		1206	0	7583	0	0	274687
		19	4	198897	4	0	177285
		2	0	9490	0	0	174351
		22	103	6483	103	0	164270
		53	65	16978	65	1	142915
		77	0	16290	0	0	111478
		16	0	1783	0	0	67710
		12999	19	40241	19	0	63310
		362	0	5283	0	0	12
		5250	37244	10	37244	0	20600
		156	0	4	0	0	0
		22	0	315887	0	0	130806
		25	0	231474	0	0	0
		1	0	210544	0	0	0
		86	1	46334	1	0	0
		8	0	73184	0	0	0
		39	0	5407	0	0	0
		66	0	11675	0	0	97900
		12	0	47289	0	0	64400
		47	0	20163	0	0	3192
		256880	0	40675	0	0	0
		472	0	38742	0	0	0
		80000	0	91137	0	0	185133
		22768	1	38793	1	0	101819
		3	0	8659	0	0	4552
		115	0	200543	0	175367	0
		14035	0	0	0	195267	0
		197	0	139634	0	613324	0
		131	0	38646	0	310040	0
		0	0	706904	0	0	0
		177	0	207204	0	40	0
		1815	1936	550366	1936	0	0
		197	0	41196	0	7430	0
		1462	20	165465	20	0	0
		0	324	482866	324	0	0
		0	45	967742	45	2173	0
		319696	18	160808	18	0	0
		18683	168	743254	168	0	0
		8	65	713	65	6	0
		111	714	0	714	0	0
		20	39	40857	39	0	0
		576	9	31	9	119125	0
		1	8	83	8	107180	0
		2	109	100000	109	11	1100
		0	16	32854	16	0
		92	0	276001	0	0	3
		12	0	135965	0	0	0
		9679	0	248367	0	22108	106120
		38759	0	333371	0	0	7
		243	0	306678	0	0	55230
		4222	0	78914	0	0	169278
		18264	1	70837	1	0
		1667	0	248451	0	0
		4554	0	46269	0	15943	12112
		0	0	23902	0	0	24330
		5714	0	15464	0	262	20395
		1163	0	40747	0	34
		4233	0		0	9176	0
		636	0	12248	0	0	0
		51460	1	8577	1	0	0
		4471	1	177413	1	0	0
		15116	53152	0	53152	0	324371
		6029	31	23908	31	2817	76035
		11104	0	81576	0	13	51080
		21893	5373	82190	5373	0	1700
		106059	700	21317	700	14	254
		12634	365	93391	365	0	3090
		80397	26	0	26	19158
		15505	18	283128	18	0	0
		8889	281	456	281	0	33000
		16225	23	18	23	0	42700
		1011	406	1831	406	8299	55200
		48540	231	13861	231	0	53894
		1735	2152	11611	2152	0	16040
		5681	9	0	9	0	0
		6628	2172	77	2172	0	10108
		2251	1292	141761	1292	10091	4
		494	14553	20700	14553	77	93380
		1752	9516	3768	9516	0	79477
		1452	64657	180	64657	0	268484
		74189	194	0	194	0
		14264	51055	1206	51055	0	25350
		69475	606	21785	606	1037	345131
		6630	56705	18943	56705	0	4950
		4394	265	583	265	459	6112
		5201	153	45857	153	196
		4515	113	281613	113	318	27551
		0	333644	97357	333644	0	299
		12301	4607	1665	4607	188	25319
		94539	24446	2982	24446	0	32790
		94441	11293	4747	11293	0	62190
		3550	48446	114634	48446	918	129723
		1078	168	52175	168	132308	0
		19691	1556		1556	11676	0
		6808	31220	39102	31220	0	378445
		9209	112478	22979	112478	11876	116666
		34184	410	15957	410	122731	144183
		64626	217923	4963	217923	14802
		2326	3871	4120	3871	9	777290
		1623	111	1653	111	98	141090
		45	221	1515	221	0	414290
		335	276186	2204	276186	1968	0
		15497	19	5098	19	150324
		160	161	3368	161	310	10434
		111987	43363	4467	43363	83564	5
		3089	4	48719	4	40628	10204
		309	123		123	0	1556
		49196	46	4971	46	215	0
		620	3	1343	3	0	2860
		732	146001	2804	146001	0	7830
		856	14636	3818	14636	0
		83	14	0	14	11109	0
		59462	13	292	13	0	0
		24	185	3571	185	2351	80
		171	128	685	128	6	96686
		2308	1	21710	1	0	25954
		63	70	68328	70	8	115182
		628	50919	8	50919	18	299602
		84	79156	303	79156	0	248000
		300	0	166	0	0	135120
		39	0	62	0	0
		22340	0	3599	59964	502	167825
		73	0	68100	17795	60
		20	0	442	253088	0	19613
		67754	0	124615	36517	124	52578
		48294	0	48	74	0	0
		26068	0	620	2647	1	171460
		207	0	11476	141253	0	0
		114	0	34899	665	0	0
		1154	0	135066	288	164244	17953
		0	0	112	4	130744	81030
		0	0		133	49	0
		31757	0	1232	7410	28	1743
		31780	0	719	19531	0	10309
		27	0	48	195	0	5170
		0	0	2975	11816	1594	3150
		0	0	4577	15339	281	246266
		161	0	133866	30	3	74875
		69676	0	146038	1785	262	9667
		0	0	151007	51	34	150
		1630	0	1171	310	9176	617
		47	0	7614	164	308	185916
		21	0	26539	0	37	26932
		1108	0	4937	85	26	24595
		154	0	35228	0	0	92600
		0	0	0	10	0	317939
		31	0	5596	1	1918	19730
		10	0	4377	0	13	603
		0	6	427	6	0	0
		0	0	18822	0	14	132678
		0	0	18109	0	0	49885
		0	0	24021	0	0	63334
		0	0	5895	0	271	15816
		0	0	12335	1	445	274122
		0	0	19	0	0	442762
		0	0	0	0	0	75720
		0	1	11	0	0	54947
		0	0	534867	0	0	0
		0	0	534867	0	0	0
		0	0	243937	0	0	0
		0	0	230793	0	0	0
		0	0	334646	0	0	156370
		0	0	240602	0	0	489420
		0	0	295717	0	0	8630
		0	0	509511	0	0	1679
		0	0	176521	0	0	118832
		0	0	30	0	0	0
		0	0	379395	0	0	0
		0	0	375319	0	0	10
		1	0	378440	0	0	22860
		0	0	521539	0	0	10552
		0	0	331609	0	0	189981
		0	0	401396	0	0	58070
		0	0	342852	0	0	166824
		0	0	321342	0	0
		0	0	349580	0	0	10726
		0	0	299083	1	0	1000
		0	0	816536	0	0	0
		0	0	298322	0	0	2
		0	1	162077	0	0	5
		0	0	237983	0	0	0
		0	0	340944	0	0	243470
		0	0	219808	0	0	696860
		0	0	150542	0	0	87810
		0	0	23	0	0	54940
		59964	0	220689	0	0	0
		17795	0	251786	0	0	0
		253088	0	196921	0	0	19409
		36517	0	289252	0	0	1800
		74	0	362070	0	0	68387
		2647	0	652443	0	0	229449
		141253	0	142148	0	0	1484
		665	0	191124	0	0	0
		288	0	191602	0	0	0
		4	0	188348	0	0	18636
		133	0	193436	0	0	156165
		7410	0	317491	0	0	7296
		19531	0	226734	0	0	98105
		195	0	176425	0	0	0
		11816	0	289927	1	0
		15339	0	221967	0	0	270168
		30	0	287125	0	0	23
		1785	1	140531	0	0	0
		51	0	139708	0	0	0
		310	0	150480	0	0	732000
		164	0	259294	0	0	36700
		0	0	534867	0	0	77781
		0	0	243937	0	0	115079
		0	0	230793	0	0
		0	0	334646	0	0	153369
		0	0	240602	0	0	25851
		0	0	295717	0	0	236290
		0	0	509511	0	0	21545
		0	0	176521	0	0	26631
		123300	0	30	0	0
		0	0	379395	0	0	41160
		0	0	375319	0	0	10154
		0	0	378440	0	0	12660
		0	0	521539	0	0	20549
		0	0	331609	0	0	25812
		0	0	401396	1	0	2
		0	0	342852	0	0
		0	0	321342	0	0	17973
		0	1	349580	0	0	17882
		0	0	299083	0	0	237629
		0	0	816536	0	0	96545
		0	0	298322	0	0	12673
		0	0	162077	0	0	287905
		0	0	237983	0	0	777300
		0	0	340944	0	0	110267
		0	0	219808	0	0	242121
		0	0	150542	0	0	507216
		0	0	23	0	0	91
		0	0	220689	0	0	18870
		160440	0	251786	0	0	0
		1760	0	196921	0	0	324380
		179	0	289252	0	0	219415
		13605	0	362070	0	0	348545
		17876	0	652443	0	0	156570
		177751	0	142148	0	0	107121
		136165	0	191124	0	0	1
		0	0	191602	0	0	1820
		0	0	188348	0	0	6230
		0	0	193436	0	0	0

## Sheet: FIG. 1E
FIG. 1E
		Untr	RAD52i	HU 2h	RAD52i HU 2h	HU 4h	RAD52I HU 4h	HU 6h	RAD52i HU 6h	HU 24h	RAD52i HU 24h
		0.007188	0.000292	0.833215	0.161502	0	0	8.19691	0.081081	72.5776	0.269696
		0.149496	0	1.79537	0.254915	0.271389	0.265902	12.7118	0.632715	35.737	1.18735
		1.10807	2.40831	2.08743	0.661604	0.367248	0.029352	26.3713	6.37768	13.8802	0.232829
		1.81781	0.040283	1.87857	0.160846	0	0	4.10237	17.7338	54.7543	0.769199
		1.05907	0.268369	0	1.18799	2	0	23.783	0.364974	18.1029	0.022189
		1.32273	0.610617	3.6562	0	0.078502	2.2e-05	31.2617	5.69618	18.7559	1.82126
		0.956961	0	0.167529	0.251218	0	0	7.18186	0.265099	64.5898	1e-06
		0.443661	0.02418	1.46203	0.048307	0.00035	0.872202	8.23532	1.2315	32.7407	7.77542
		0.003664	0.196643	0.132586	0.373808	0.003132	0.038038	11.1096	7.40047	57.2855	0.689623
		0.771732	0	0	2.30077	0.52925	1.91802	12.0177	10.3178	62.4134	0.026605
		0.513561	0.280911	1.19245	0.302581	0.031628	2.22977	2.19913	1.82966	12.7825	1.79161
		1.61488	0	0.005472	1.31584	1	0.604226	32.987	6.03499	93.9373	0.716264
		0.54638	0.287644	0.128742	4.32986	0.29236	3.73696	16.9932	9.87599	43.0356	0.019637
		3.07507	0.02094	0.000818	0.473563	1	1.72164	26.9763	12.8931	28.645	0.226572
		3.17964	0.022614	0.933558	6.23598	0	2.137	18.2537	6.03666	58.0774	1.6517
		0.480043	0	0.007185	1.48428	0	0.851142	23.7777	13.5413	13.1257	1.37565
		0.023159	0.0599	0.002626	1.4155	0.271389	0	13.3662	7.73347	49.0722	0.321314
		2.44264	0	0.668436	2.0331	0.367248	2.29731	29.6756	18.8167	39.3382	0.184064
		0.024333	0.130422	0	8.4e-05	0	0.453334	7.85243	1.94565	41.2654	0.983193
		0.068386	0	2.40902	0.312059	2.05397	2e-06	11.5714	12.8013	62.6403	0.013661
		2.02361	0.004787	0.805516	0.9651	0.078502	0	25.3575	14.9917	51.1486	22.609
		0.215022	0.049865	3.65032	0.061215	0	4.87718	20.5031	22.4517	67.1017	3.16382
		0.004672	0.380419	0	2.6361	0.00035	0.984692	8.19229	8.96748	73.5623	0.285458
		0.332652	0	0.038019	0.905908	0.003132	3.43752	13.4138	3.81323	79.9577	1.69261
		0.012416	0	0.044034	0.06	0.52925	1.35171	16.1918	7.96095	74.7199	0.167519
		1.51782	2.7e-05	0.004198	1.57288	0.031628	6.0497	23.6869	8.71839	68.4522	1.24087
		0	1e-06	1e-06	0.014013	1.19815	0.700852	7.59912	10.063	69.5099	0.57492
		0	1.68692	0.134378	0.163332	0.29236	3.84542	21.9695	10.8792	30.0491	0.114418
		0	0	0.889106	1.10221	1.34403	3.92661	30.6684	6.77776	19.6733	0.235104
		0	0	0.427576	0.01393	0	0	3.15364	12.9814	47.0142	0.589775
		0	0	0.006037	0.909824	0.000976	1.27695	1.23081	4.77459	49.7005	5.12349
		0	2.52534	0.969521	0.288688	0.999428	1.64493	11.8763	21.0354	47.0036	0.114341
		0	0.705611	0	0	0	0.047819	0.748852	5.26546	19.461	0.048729
		0	0	0.134785	1.57659	0.006522	2.49718	19.124	19.2067	50.4966	1.61171
		0	0	2.01597	0.045086	6.41512	2.8638	5.86771	15.6036	55.2068	8.55074
		0	0	3.1156	5.87605	6.65154	0.170439	10.2726	34.249	31.9178	1.5295
		0	0	0.015578	2.06841	0.063195	1.36563	12.6791	2.04121	55.792	0.330637
		0	0	0.108143	1.28653	8.93458	0.088095	5.13973	6.08131	54.3083	4.07572
		0	1.7e-05	0.277964	0.609444	4.6197	0.988012	29.7428	17.5437	52.776	0.378179
		0	0.011968	0.269321	0.692511	0.631738	6.28238	25.6452	7.05634	51.9885	4.43662
		0	0.444226	0.014612	1e-06	0.358277	6.30535	3.67746	3.92386	23.5682	2.26317
		0	0.171456	0.890127	0.539445	0.319802	0.11722	10.2738	5.80107	18.1089	0.04636
		0	0	2.49066	2.44502	2.29975	3.01045	3.31939	5.69297	65.486	0.045646
		0.225375	0	0.421181	0.041385	0.035027	0.27168	5.94428	16.895	59.2601	0.054478
		1.09156	0	2.87602	0.176661	0.305104	0.978714	5.04933	8.25821	33.7575	0.021548
		0.49116	0.010096	1.35492	0.017407	1.6224	5.56892	16.4494	0.002769	29.3804	0.00501
		0.068111	0	2.56226	7.6e-05	1.93094	2.75752	8.19691	6.63523	12.4617	8.96237
		2.64699	0	0.897714	1.00655	0.000702	2.74278	12.7118	15.9664	95.0071	0.551558
		0.041305	0.000259	1.80473	5.37424	0.763272	1.7941	26.3713	4.20941	35.7651	0.054081
		0	0.008803	0.522591	0.167495	2.00654	0.435494	4.10237	5.45907	52.9109	0.004042
		0	0	3.03837	0.063372	3.43203	0.420335	33.783	9.77126	28.8999	23.1511
		0	0	2.41063	2.70276	0.481968	1.98079	31.2617	4.11655	51.0458	0.360932
		0	0	1.11786	0.00515	3.44949	3.12131	7.18186	0.612385	47.6934	0.210533
		0	0	0.198517	6.7e-05	5.18704	0.03718	8.23532	3.43444	82.9565	0.0642
		0	0	0.206229	0.120883	0.172244	5.62307	11.1096	6.10158	52.6853	0.657911
		0	0	0.312362	0.213319	7.725	8.59979	12.0177	1.42934	52.1976	0.043031
		0	0	1.00136	0.005976	0	4.17978	2.19913	7.86531	27.4803	0.461549
		0	0.337527	1.02816	0.852529	1.19787	2.04547	22.987	0.007665	43.833	0.826571
		0.043161	0	2.508	0.005763	1.6518	3.53299	16.9932	5.20322	43.346	1.92327
		0	1.8991	0.000266	0.005084	0.361977	10.0082	26.9763	0.780047	72.4331	0.086485
		0	0.563245	0.000227	0.298328	0.599147	1.66938	18.2537	10.4224	59.0778	0.005276
		0	0	6.95474	0.001976	3.91447	2.43436	23.7777	7.25746	29.0903	0
		0	0.000361	0.588087	0	0.351962	1.97522	13.3662	3.68933	32.0402	0
		0	0.891563	0.055582	0.377461	2.40235	0	29.6756	0	46.9096	0.54848
		0	0.246057	2.53761	5.07194	4.99271	1.08877	7.85243	8.75264	57.6186	0
		0.373597	1.30282	2.08256	0.174208	9.7151	3.9527	11.5714	3.05414	13.7128	0.00592
		1.49609	2.8e-05	0.767569	0	12.89	4.77955	25.3575	0.199445	4.72311	4.08818
		1.09279	0.347074	0.036267	0.446424	10.4411	1.00978	20.5031	0.606394	20.2668	1.4205
		1.48799	0	0.725766	0.001697	11.3086	2.98309	8.19229	5.0068	26.8115	0.242768
		0.727314	0	0.097699	1.01443	11.7375	6.04654	13.4138	5.28757	11.139	2.69854
		3.20115	0.103685	0.014784	0.986939	0.841442	1.79906	26.1918	27.2453	60.5445	0.135479
		1.8466	3e-06	0.318543	0.007407	0	8.56118	23.6869	0.322556	40.733	0.997455
		0.067341	0	1.71731	0.18468	1.98977	0	7.59912	7.12865	27.873	9.89686
		0.734441	0	0.842239	0.00061	0.388462	0.530049	21.9695	10.0659	36.0118	1.96518
		0.454338	0	0.197342	2.96494	0.164893	4.37727	30.6684	20.1845	23.7777	0.222595
		0	0	0	1.57954	1.58414	6.20333	3.15364	1.30422	45.6356	0.219854
		0	0	0.479661	0.012808	5.05839	1.44749	1.23081	0.793241	29.1212	3.53195
		0	0	2.42801	2e-06	7.97642	0	11.8763	2.32231	21.4901	2.55373
		0	0	0.47272	3.28708	6.59259	3.11818	0.748852	0.041839	22.0961	4.98646
		0	0	0.454351	0.149606	0.577697	0.640936	17.124	0.822959	24.972	1.74445
		0	0	0.653391	0.055994	1.76589	3.64503	5.86771	6.04239	34.1856	0.273324
		0	0	1.85804	0.013476	0.27209	0.043052	10.2726	0.10725	26.1973	15.3635
		0	0	2.03405	0.073906	0.732046	1.59165	12.6791	3.09443	16.5693	0.084636
		0	0	0.112559	0.075251	1.39876	11.5066	5.13973	3.15245	29.4461	19.1663
		0	0	0.204407	0.000136	4.25365	1.96354	29.7428	3.81264	56.4298	3.77161
		0	0	4.55148	0.345344	2.70008	1.93442	15.6452	17.4911	66.207	8.65137
		0	0	0.4098	0.095883	3.64458	0.431894	3.67746	4.13851	22.4569	28.1877
		0	0	0.938599	0.046603	0.188858	0.310693	10.2738	5.45389	25.8524	17.967
		0	0	1.86442	0.012677	0.756901	0.004644	3.31939	0.246633	13.6583	11.9724
		0	0	0.73076	0.702324	1.38358	0.550485	5.94428	1.53426	66.7848	11.8945
		0	0	2.68982	0.000168	1.84147	0.503928	5.04933	5.9337	59.6189	8.88132
		0	0	0.41067	0	16.1572	0.374981	16.4494	0.128674	37.7456	3.15565

## Sheet: FIG. 1F
FIG. 1F Nascent ssDNA analysis
		UNTR	UNTR MIRIN	RAD52i UNTR	RAD52i MIRIN	HU 4h	HU MIRIN	RAD52i HU4h	RAD52i MIRINHU4h
		0	0	184780	12891	39898	22631	97150	72923
		0	0	90211	4795	175768	206	160074	5367
		0	0	51290	2433	238973	16317	159224	83835
		0	0	135202	1474	129390	14500	10198	39552
		0	0	254924	0	67916	30	27110	11073
		0	0	134663	0	37638	35841	181261	22804
		0	0	235703	0	36780	32286	279919	9267
		0	0	55860	0	6291	17379	6200	72153
		0	0	56387	0	4391	0	77110	6192
		0	0	187570	0	0	71915	22397	0
		0	0	60212	0	0	19792	66517	0
		0	0	0	0	0	1377	0	0
		0	0	0	0	0	4241	0	0
		0	0	0	0	0	5807	0	0
		0	0	0	0	0	5809	0	0
		0	0	0	0	0	2493	0	0
		0	0	0	0	0	0	0	0
		0	0	0	0	0	0	0	0
		0	0	0	0	0	0	0	0
		0	0	0	0	0	0	0	0
		0	0	0	0	0	0	0	0
		0	0	0	0	0	0	161213	0
		0	0	0	0	0	0	9889	0
		0	0	0	0	0	0	7672	0
		0	0	0	0	0	0	26832	0
		0	0	0	0	0	0	1463	0
		0	0	0	0	0	0	3854	0
		0	0	0	0	0	0	0	0
		0	0	0	0	0	0	0	0
		0	0	0	0	0	0	0	0
		0	0	0	0	0	0	0	0
		0	0	0	0	0	0	0	0
		0	0	53788	0	0	0	0	0
		0	0	140499	0	87237	0	0	0
		0	0	124138	0	328300	0	0	11364
		0	0	17533	0	19195	0	0	11783
		0	0	21792	0	20054	0	0	3066
		0	0	91802	19780	20307	0	0	4869
		0	0	113639	5718	3566	0	0	171930
		0	0	66732	11662	8231	0	0	46421
		0	0	86195	0	0	0	0	46421
		0	0	43278	0	0	0	0	0
		0	0	88911	0	0	0	0	0
		0	0	20078	0	0	0	0	0
		0	0	114358	0	0	0	0	0
		0	0	177813	0	0	0	0	0
		0	0	75505	0	0	0	0	0
		0	0	79006	0	0	0	0	0
		0	0	23140	0	0	0	0	0
		0	0	21335	0	0	0	229053	0
		0	0	2070	0	0	0	79377	0
		0	0	103366	0	0	0	6729	0
		0	0	61335	0	0	27560	13681	0
		0	0	12176	0	0	12084	17395	0
		0	0	0	0	0	16553	72155	0
		0	0	0	0	0	339	55868	0
		0	0	0	0	0	5538	66987	0
		0	0	0	0	0	5538	17542	0
		0	0	0	0	0	5538	9419	0
		0	0	0	0	0	5538	283531	0
		0	0	0	0	0	5538	43794	0
		0	0	0	0	0	58994	50816	0
		0	0	0	0	0	0	86027	0
		0	0	0	0	0	0	143246	110904
		0	0	0	0	0	0	200203	16004
		0	0	0	0	0	0	169926	26109
		0	0	0	0	0	0	166656	15009
		0	0	0	0	0	0	287557	18579
		0	0	0	0	0	0	102075	44089
		0	0	0	0	218	0	147733	25415
		0	0	32985	0	108484	0	98120	23673
		0	0	16142	0	39994	0	416115	3170
		0	0	23563	0	56913	0	285814	31424
		0	0	9423	0	35431	0	459503	111848
		0	0	8865	0	12536	0	169708	15664
		0	0	62815	44004	11626	0	22319	26008
		0	0	24916	9097	4049	87237	95409	0
		0	0	15122	20247	5177	328300	135579	0
		0	0	20894	6106	17180	19195	109252	0
		0	0	19539	649	54740	20054	298925	0
		0	0	0	36	192395	20307	163453	0
		0	0	0	36	111835	3566	0	0
		0	0	0	36	7570	8231	0	0
		0	0	0	36	38364	0	0	0
		0	0	0	36	0	0	0	0
		0	0	0	36	0	87237	0	0
		0	0	0	36	0	328300	0	0
		0	0	0	36	0	19195	0	0
		0	0	0	36	0	20054	0	0
		0	0	0	36	0	20307	0	0
		0	0	0	36	0	3566	0	0
		0	0	0	36	0	8231	0	0
		0	0	0	36	0	0	0	0
		0	0	0	36	0	0	0	0
		0	0	0	36	0	75	0	0
		0	0	0	36	0	75	0	0
		0	0	0	36	0	87237	0	0
		0	0	0	36	0	328300	0	0
		0	0	0	36	0	19195	67966	0
		0	0	0	36	0	20054	99183	0
		0	0	0	36	0	20307	225330	26177
		0	0	0	36	0	3566	14631	58895
		0	0	0	36	0	8231	14441	28383
		0	0	0	36	0	0	768012	4035
		0	0	37716	36	0	0	172877	5525
		0	0	204212	36	0	15231	463787	4837
		0	0	97532	36	0	20833	69617	4704
		0	0	67792	36	0	0	27205	0
		0	0	167883	36	0	0	5975	0
		0	0	7968	36	0	0	232416	0
		0	0	36006	9600	0	0	98831	0
		0	0	0	11044	0	0	7412	0
		0	0	0	2950	0	0	0	0
		0	0	0	5011	0	0	0	0
		0	0	0	3007	0	0	0	0
		0	0	0	3343	0	0	0	0
		0	0	0	8639	0	0	0	0
		0	0	0	3811	0	0	0	0
		0	0	0	4993	0	0	0	0
		0	0	0	3862	0	0	0	0
		0	0	0	0	0	0	0	0
		0	0	0	0	0	0	0	0
		0	0	81588	0	0	87237	0	0
		0	0	68194	0	0	0	0	0
		0	0	147743	0	0	175768	0	0
		0	0	55494	0	0	175768	0	0
		0	0	68071	0	0	129390	0	0
		0	0	27600	0	0	67916	0	0
		0	0	6510	0	0	37638	0	0
		0	0	2858	0	0	36780	0	0
		0	0	1972	0	0	6291	0	0
		0	0	2910	0	0	4391	0	0
		0	0	0	0	0	0	0	0
		0	0	0	0	0	0	0	0
		0	0	0	0	65716	0	0	0
		0	0	0	0	59407	0	42664	0
		0	0	0	0	61961	190801	69016	53683
		0	0	0	0	23254	51009	119074	9992
		0	0	0	0	17717	100369	341076	31660
		0	0	0	0	24244	155459	82428	5615
		0	0	0	0	0	59868	393637	0
		0	0	0	0	0	67968	268724	0
		0	0	0	0	0	8887	167366	0
		0	0	0	0	0	10390	214040	0
		0	0	0	0	0	2441	49677	0
		0	0	56551	0	0	0	277825	0
		0	0	49927	0	0	0	516363	0
		0	0	35967	0	0	0	39652	0
		0	0	16053	0	0	0	58666	0
		0	0	11641	0	0	0	41028	0
		0	0	55111	0	0	0	51194	0
		0	0	19050	0	0	0	0	0
		0	0	11394	0	0	175768	0	0
		0	0	7548	0	0	0	0	0
		0	0	5828	0	0	0	0	0
		0	0	28564	0	0	0	0	0
		0	0	23157	9014	0	87237	0	0
		0	0	65462	4335	0	328300	0	0
		0	0	10656	8630	0	19195	0	0
		0	0	172056	9383	0	20054	0	0
		0	0	3760	2251	0	20307	0	0
		0	0	19486	0	0	3566	0	0
		0	0	45760	0	0	8231	0	0
		0	0	33599	0	0	0	0	0
		0	0	32501	0	0	0	0	0
		0	0	0	0	0	0	0	0
		0	0	0	0	0	0	0	0
		0	0	0	0	0	0	0	0
		0	0	0	0	0	0	0	0
		0	0	0	0	0	0	0	36770
		0	0	0	0	0	0	0	22328
		0	0	0	0	0	0	0	34199
		0	0	0	0	0	0	2	23882
		0	0	0	0	0	0	300655	59123
		0	0	0	0	0	0	126556	13122
		0	0	0	0	0	0	62224	141703
		0	0	0	0	0	0	90159	4951
		0	0	0	0	0	0	1134	4521
		0	0	0	0	0	175768	183880	23582
		0	0	0	0	0	0	524485	0
		0	0	0	0	0	0	484561	0
		0	0	0	0	0	0	54704	0
		0	0	0	0	0	0	64077	0
		0	0	69075	0	190801	0	47110	0
		0	0	20119	0	51009	0	458115	0
		0	0	27585	0	100369	0	60075	0
		0	0	15183	0	155459	0	0	0
		0	0	16168	0	59868	0	0	0
		0	0	161936	0	67968	0	0	0
		0	0	11787	0	8887	0	0	0
		0	0	4203	0	10390	0	0	0
		0	0	2799	0	2441	0	0	0
		0	0	4107	0	0	218	0	0
		0	0	60247	0	0	108484	70673	0
		0	0	53749	0	0	175768	25145	0
		0	0	37232	0	0	56913	25652	0
		0	0	85841	0	0	0	22752	0
		0	0	26483	0	0	0	67776	0
		0	0	1857	0	0	0	283564	0
		0	0	0	0	0	0	154465	0
		0	0	0	0	0	0	6216	0
		0	0	0	0	0	0	31771	0
		0	0	0	0	0	0	12756	0
		0	0	0	0	0	0	23512	0
		0	0	0	0	0	0	208482	0
		0	0	0	0	0	0	21547	0
		0	0	0	0	0	0	360	0
		0	0	0	41905	0	0	0	0
		0	0	0	80804	0	0	0	0
		0	0	0	46559	0	0	0	0
		0	0	0	19773	0	0	0	0
		0	0	0	21748	0	0	0	0
		0	0	0	39037	0	0	0	0
		0	0	0	1706	0	0	0	4315
		0	0	0	25879	0	0	0	14139
		0	0	0	3169	0	0	0	9326
		0	0	0	1932	0	0	0	19953
		0	0	0	290	0	0	0	0
		0	0	0	290	0	0	0	0
		0	0	0	290	0	0	0	0
		0	0	0	39458	0	0	0	0
		0	0	0	11450	0	0	0	0
		0	0	0	9619	0	0	317929	0
		0	0	0	9879	60025	0	182379	0
		0	0	0	6548	8576	0	34626	0
		0	0	0	4693	4532	0	13388	0
		0	0	0	0	0	0	259831	0
		0	0	0	0	0	0	327434	0
		0	0	0	0	0	0	39888	0
		0	0	0	0	0	0	43646	0
		0	0	0	0	0	0	152263	0
		0	0	0	0	0	0	28197	0
		0	0	12801	0	0	0	0	0
		0	0	18735	0	0	0	0	0
		0	0	11666	0	0	0	0	0
		0	0	21803	0	0	0	233708	0
		0	0	10824	0	0	0	94529	0
		0	0	16062	0	0	0	252716	0
		0	0	6313	0	0	0	63261	0
		0	0	10981	0	0	0	0	0
		0	0	46980	0	0	0	0	100531
		0	0	21758	0	0	0	0	119878
		0	0	92109	0	0	0	0	64494
		0	0	0	0	0	0	0	20819
		0	0	0	0	0	0	0	0
		0	0	0	0	0	0	0	0
		0	0	0	0	0	0	0	0
		0	0	0	0	0	0	0	0
		0	0	0	0	0	0	0	0
		0	0	0	0	0	0	0	0
		0	0	0	0	0	0	0	0
		0	0	0	0	0	0	109891	0
		0	0	0	0	0	0	207834	0
		0	0	0	19411	0	0	91310	0
		0	0	0	6129	0	0	307947	0
		0	0	0	130952	0	0	513591	0
		0	0	0	60388	0	0	253214	0
		0	0	0	19674	0	65716	67855	0
		0	0	0	0	0	59407	40142	35072
		0	0	0	0	0	61961	10456	15096
		0	0	0	0	0	23254	0	10835
		0	0	0	0	0	17717	0	50738
		0	0	0	0	0	24244	0	9940
		0	0	0	0	0	0	0	71750
		0	0	0	0	0	0	0	82462
		0	0	0	0	0	0	0	24341
		0	0	0	0	0	0	0	79491
		0	0	0	0	0	0	0	73836
		0	0	0	0	0	0	0	91741
		0	0	54683	0	0	0	0	6645
		0	0	28277	0	0	0	0	0
		0	0	41364	0	0	0	0	0
		0	0	67209	0	0	0	0	0
		0	0	63941	0	0	0	0	0
		0	0	28165	0	71915	0	0	0
		0	0	10500	0	19792	0	0	0
		0	0	8181	0	1377	0	0	0
		0	0	23330	0	4241	0		0
		0	0	4562	0	5807	0		0
		0	0	13115	21169	5809	0		77373
		0	0	0	5195	2493	0		37016
		0	0	0	2138	0	0		70459
		0	0	0	8648	0	0		141411
		0	0	0	12970	0	0		37833
		0	0	0	5345	0	0		59822
		0	0	0	0	0	0		192389
		0	0	0	0	0	0		0
		0	0	0	0	0	0		0
		0	0	0	0	0	0		0
		0	0	0	0	0	0		0

## Sheet: FIG. 2B
FIG. 2B PLA Assay
		EDU-RAD52	EDU-RAD51	EDU-
		8	0	0
		0	18	0
		16	0	0
		17	2	0
		8	3	0
		15	26	0
		12	5	0
		0	16	0
		7	15	0
		0	3	0
		12	3	0
		9	0	0
		0	11	0
		22	0	0
		15	0	0
		13	15	0
		10	0	0
		16	0	0
		0	0	0
		9	26	0
		19	0	0
		6	0	0
		11	0	0
		0	0	0
		6	18	0
		0	32	0
		8	0	0
		12	9	0
		8	0	0
		0	0	0
		0	23	0
		6	0	0
		0	0	0
		5	35	0
		7	0	0
		0	4	0
		4	1	0
		8	4	0
		13	5	0
		5	1	0
		7	29	0
		0	0	0
		8	1	0
		0	5	0
		8	1	0
		10	24	0
		9	3	0
		13	3	0
		22	9	0
		12	1	0
		17	8	0
		8	8	0
		7	0	0
		14	0	0
		13	0	0
		11	0	0
		14	24	0
		8	0	0
		19	21	0
		17	0	0
		8	1	0
		7	2	0
		0	1	0
		8	0	0
		23	2	0
		9	1	0
		0	1	0
		22	4	0
		7	9	0
		5	2	0
		0	9	0
		25	6	0
		16	6	0
		18	8	0
		10	11	0
		7	12	0
		7	6	0
		6	3	0
		0	2	0
		0	31	0
		16	5	0
		8	2	0
		12	7	0
		16	10	0
		16	4	0
		26	4	0
		21	8	0
		9	2	0
		16	7	0
		10	6	0
		7	4	0
		14	15	0
		13	5	0
		7	8	0
		12	13	0
		7	3	0
		0	6	0
		17	4	0
		5	6	0
		6	3	0
		8	0	0
		7	4	0
		0	4	0
		0	2	0
		8	2	0
		10	3	0
		16	4	0
		3	3	0
		12	2	0
		0	0	0
		16	18	0
		9	0	0
		22	0	0
		0	5	0
		7	0	0
		12	0	0
		15	28	0
		19	0	0
		16	5	0
		16	0	0
		20	17	0
		0	0	0
		26	0	0
		9	18	0
		16	0	0
		12	2	0
		0	3	0
		0	4	0
		22	3	4
		18	0	4
		0	2	2
		8	1	1
		25	4	4
		3	2	2
		12	1	1
		20	6	6
		6	3	3
		18	3	3
		10	0	5
		8	0	2
		0	0	4
		14	17	2
		0	0	2
		18	0	1
		16	13	2
		22	18	0
		15	9	0
		0	9	0
		23	11	0

## Sheet: FIG. 2C
FIG. 2C PLA Assay
		IdU-RAD52 HU 2h	IdU-RAD52 HU4h	IdU only
		4	11	0
		3	5	0
		5	15	0
		2	6	0
		3	7	0
		2	6	0
		3	5	0
		2	5	0
		5	15	0
		0	14	0
		2	6	0
		2	5	0
		3	8	0
		0	5	0
		5	17	0
		0	10	0
		5	19	0
		4	12	0
		3	7	0
		0	5	0
		2	7	0
		4	12	0
		0	5	0
		4	12	0
		3	5	0
		0	5	0
		0	5	0
		3	7	0
		3	9	0
		6	16	0
		4	10	0
		4	11	0
		2	6	0
		2	5	0
		0	8	0
		0	5	0
		5	14	0
		4	11	0
		3	8	0
		4	12	0
		2	6	0
		3	9	0
		3	11	0
		0	8	0
		2	6	0
		2	6	0
		0	7	0
		0	5	0
		3	8	0
		2	5	0
		4	12	0
		2	5	0
		0	5	0
		4	10	0
		3	8	0
		3	7	0
		4	11	0
		3	8	0
		3	7	0
		0	5	0
		0	5	0
		3	9	0
		0	5	0
		0	3	0
		0	2	0
		0	7	0
		0	2	0
		0	0	0
		0	0	0
		0	0	0
		0	4	0
		0	4	0
		0	9	0
		0	4	0
		1	3	0
		0	7	0
		0	9	0
		0	2	0
		1	13	0
		0	2	0
		3	7	0
		0	16	0
		0	1	0
		0	8	0
		0	0	0
		0	0	0
		0	0	0
		0	0	0
		0	0	0
		0	0	0
		0	0	0
		3	8	0
		0	0	0
		0	0	0
		0	0	0
		0	0	0
		0	0	0
		1	7	0
		0	2	0
		0	0	0
		0	0	0
		0	0	0
		0	0	0
		0	0	0
		0	0	0
		1	3	0
		1	3	0
		1	5	0
		1	6	0
		1	3	0
		0	0	0
		0	4	0
		0	9	0
		0	4	0
		0	8	0
		0	4	0
		0	4	0
		0	0	0
		0	0	0
		0	0	0
		0	0	0
		0	0	0
		0	0	0
		0	0	0
		0	4	0
		0	0	0
		0	0	0
		0	0	0
		0	0	0
		0	0	0
		0	0	0
		3	6	0
		0	0	0
		0	0	0
		0	0	0

## Sheet: FIG. 2D
FIG. 2D PLA Assay
			IdU-RAD52 HU 2h	IdU-RAD52 HU 4h	IdU
			4	6	0
			5	8	0
			17	8	0
			8	5	0
			5	8	0
			15	6	0
			5	8	0
			6	11	0
			6	10	0
			11	19	0
			6	11	0
			6	10	0
			7	12	0
			9	17	0
			10	18	0
			10	17	0
			10	18	0
			4	24	0
			4	7	0
			17	8	0
			4	7	0
			9	9	0
			4	6	0
			12	7	0
			4	6	0
			8	19	0
			6	30	0
			4	7	0
			4	5	0
			5	7	0
			6	9	0
			16	7	0
			4	6	0
			5	7	0
			4	19	0
			3	5	0
			6	10	0
			9	17	0
			11	19	0
			4	6	0
			4	7	0
			14	7	0
			4	7	0
			7	11	0
			10	18	0
			9	16	0
			5	8	0
			3	5	0
			14	6	0
			4	7	0
			4	5	0
			3	5	0
			8	14	0
			7	12	0
			11	35	0
			4	6	0
			5	8	0
			4	21	0
			16	5	0
			6	5	0
			15	5	0
			4	7	0
			5	7	0
			10	18	0
			6.5	11	0
			12	22	0
			6	9	0
			4	5	0
			15	5	0
			5	7	0
			4	6	0
			13	6	0
			5	5	0
			4	11	0
			9	23	0
			9	16	0
			11	20	0
			14	27	0
			15	28	0
			12	31	0
			4	5	0
			3	5	0
			8	5	0
			7	5	0
			4	7	0
			4	7	0
			4	6	0
			5	9	0
			4	7	0
			5	9	0
			7	8	0
			4	5	0
			4	5	0
			8	11	0
			11	25	0
			11	15	0
			12	20	0
			14	20	0
			5	6	0
			6	7	0
			6	8	0
			4	5	0
			7	9	0
			8	23	0
			5	6	0
			4	5	0
			5	6	0
			5	7	0
			7	9	0
			4	5	0
			5	6	0
			5	7	0
			7	9	0
			5	6	0
			4	5	0
			5	6	0
			4	7	0
			7	9	0
			3	5	0
			5	6	0
			5	7	0
			5	5	0
			5	6	0
			6	7	0
			5	7	0
			12	16	0
			13	17	0
			7	9	0
			5	6	0
			4	5	0
			3	8	0
			9	11	0
			14	29	0
			7	33	0

## Sheet: FIG. 2E
FIG. 2E WB
										α-RAD51
									l.e.
									h.e.
										α-RAD52
										l.e.
										h.e.
										α-RPA32
										α-LAMIN B1

[truncated: 50 more sheets: FIG. 2F, FIG. 3A, FIG. 3B, FIG. 3C, FIG. 3D, FIG. 3E, FIG. 3F, FIG. 3G, FIG. 4A-B, FIG. 4C-D, FIG. 5C-E, FIG. 5F-G, FIG. 5H-I, FIG. 6A, FIG. 6B, FIG. 6C, FIG. 6C WB, FIG. 7A, FIG. 7B, FIG. 7C …]
